# Supplementary material for: Aquaporin 5 Interacts with Fluoride and Possibly Protects against Caries
Source: PLoS One. 2015 Dec 2;10(12):e0143068. doi: 10.1371/journal.pone.0143068 (PMC4668048; doi:10.1371/journal.pone.0143068)
Supplement: S2 Table — DMFT/DMFS are the caries experience scores (Decayed, Missing due to caries, Filled Teeth or Surfaces). Each subject had one first premolar studied [mandibular (1st P.L) or maxillary (1st P.U)]. Know enamel microhardness was accessed 5 times at baseline, after artificial caries creation, and after fluoride exposure and a mean was calculated (value after the column that is colored). Samples were grouped based on mean values above (blue color) and below (Yellow color) the mean of the total sample. (XLSX) [file pone.0143068.s002.xlsx]

## Sheet: Sheet1
Subjects	DMFT	DMFS		Baseline						Artificial Caries Lesion						Fluoride
1	2	5	1st P.L	305	328.68	298.16	288.78	246.5	293.424	294.68	114.16	155.62	252.1	131.72	189.656	337.28	125.84	159.54	308.98	147.72	215.872
2	4	6	1st P.L	179.18	271.96	326.22	262.28	288.2	265.568	93.88	120.3	313.18	105.24	141.96	154.912	103.14	181.48	338.34	130.68	155.26	181.78
3	6	6	1st P.L	321.9	299.44	284.78	251.1	277.72	286.988	292.56	168.92	143.36	227.64	137.56	194.008	294.54	179.32	149.4	259.82	132.12	203.04
4	5	5	1st P.U	236.42	282.4	234.22	224.3	295.7	254.608	215.44	277.7	140.24	136.7	290.96	212.208	226.18	305.02	156.28	168.76	304.3	232.108
5	10	18	1st P.U	251.3	307.9	191.84	281.02	259.54	258.32	233.56	243.96	211.94	165.42	240.56	219.088	268.56	265.68	183.48	268	274.22	251.988
6	17	31	1st P.U	258.08	296.72	243.78	103.18	266.54	233.66	266.94	89.86	155.38	87.92	243.3	168.68	277.22	95.9	159.94	93.64	280.96	181.532
7	9	12	1st P.U	268.06	297.3	216.52	271	296.6	269.896	187.6	144.26	179.16	71.22	183.58	153.164	206.16	154.18	183.48	78.86	224.82	169.5
8	7	8	1st P.L	250.42	309.12	306.32	318.24	271.02	291.024	257.28	159.08	270.62	133.12	148.5	193.72	274.66	158.92	301.38	153.76	166.08	210.96
9	2	2	1st P.U	283.24	287.78	254.46	267.04	296.34	277.772	156.34	221.36	224.86	279.98	142.16	204.94	169.42	264.36	257.84	265.28	148.62	221.104
10	7	9	1st P.U	299.1	284.28	310.1	210.76	204.84	261.816	145.3	74.22	274.14	65.32	189.52	149.7	168.4	78.12	288.46	71.22	200.88	161.416
11	9	9	1st P.U	249.1	283.34	267.84	300.28	334.96	287.104	233.7	274.5	152.5	129.96	117.44	181.62	265.46	300.2	157.1	129.64	118.18	194.116
12	5	5	1st P.L	300.62	171.68	289.88	236.08	286.72	256.996	283.84	148.68	270.66	28.32	111.26	168.552	317.94	145.74	279.4	44.52	175.28	192.576
13	3	3	1st P.U	302.98	298.98	284.14	146.74	305.38	267.644	276.1	263.54	243.62	135.74	264.2	236.64	320.88	272.84	252.92	136.6	295.98	255.844
14	6	7	1st P.U	346.32	260.3	259.84	307.9	294.5	293.772	226.04	168.82	252.58	270.22	44.28	192.388	255.1	183.2	269.6	327.4	38.9	214.84
15	8	12	1st P.L	344.4	299.42	348.46	215.22	251.24	291.748	316.02	257.14	152	228.8	294.86	249.764	267.16	286.7	164.58	198.82	293.9	242.232
16	1	1	1st P.U	358.14	301.98	308.72	243.48	284.26	299.316	322.54	130.02	145.22	198.74	82.52	175.808	318.78	104.36	148.22	215.16	91.56	175.616
17	3	3	1st P.U	303.44	290.86	306.26	328.98	253.94	296.696	271.6	273.78	271.64	313.72	130.94	252.336	279.52	294.82	293.7	295.94	160.88	264.972
18	7	12	1st P.L	263.06	202.1	273.1	242.6	284.14	253	271.78	202.68	139	139.34	267.1	203.98	270.2	202.5	142.86	133.56	287.06	207.236
19	0	0	1st P.L	255.46	264.36	290.48	299.58	162.44	254.464	89.66	258.3	206.54	125.52	124.12	160.828	97.76	323.14	211.52	162.64	117.94	182.6
20	8	11	1st P.L	265.08	301.14	292.98	263.08	296.16	283.688	178.8	136.5	269.64	266.1	66.14	183.436	213.8	147.92	276.86	293.08	66.58	199.648
21	4	4	1st P.L	297.18	305.38	297.3	290.78	226.24	283.376	103.76	99.86	93.32	271.6	179.08	149.524	100.62	113.46	94.26	276.96	188	154.66
22	5	7	1st P.L	343.04	310.82	307.62	285.64	207.96	291.016	163.38	287.18	153.98	140.36	200.86	189.152	178.74	302.5	168.74	123	237.12	202.02
23	1	1	1st P.U	159.04	207.54	324.36	278.9	288.04	251.576	168.4	171.58	286.64	131.38	227.58	197.116	168.9	169.64	333.32	136.38	252.88	212.224
24	4	6	1st P.U	216.64	241.04	300.7	250.48	294.44	260.66	177.04	106.46	39.98	42.26	130.02	99.152	170.24	106.26	61.28	123.82	120.02	116.324
25	3	5	1st P.U	318.68	237.58	257.34	299.02	226.26	267.776	305.26	198.5	237.4	139.26	94.32	194.948	335.56	199.1	203.36	148.22	88.36	194.92
26	10	13	1st P.L	283.56	252.74	291.12	279.88	320.9	285.64	289.72	226.2	206.6	217.28	279.2	243.8	198.38	228.42	224.96	256.1	295.6	240.692
27	9	14	1st P.U	279.06	289.2	276.8	295.28	325.82	293.232	281.32	145.3	286.1	275.98	287	255.14	303.78	143.08	273.1	293.2	284	259.432
28	6	13	1st P.U	318.04	260.3	265.28	265.7	252.38	272.34	287.62	153.88	236.32	210.06	141.88	205.952	303.98	180.48	232.44	193.46	170.8	216.232
29	7	7	1st P.U	318.02	273.66	295.22	285.58	297.3	293.956	166.64	210.9	258.46	287.38	124.86	209.648	152.38	257.84	290.2	294.44	126.32	224.236
30	3	3	1st P.L	299.1	215.12	198.08	283.14	325.76	264.24	289.52	128.5	101.2	109.48	262.14	178.168	283.5	201.16	104.72	118.42	263.56	194.272
31	7	11	1st P.U	251.08	301.5	304.84	248.88	215.62	264.384	239.08	222.08	278.9	103.64	236	215.94	247.7	239.44	295	115.12	219.18	223.288
32	8	11	1st P.L	322.96	259.6	317	266.62	260.48	285.332	307.92	97.1	231.92	172.38	234.72	208.808	330.04	80.68	291.48	183.1	276.74	232.408
33	8	11	1st P.L	265	256.36	291.46	312.56	311.5	287.376	247.78	155.16	64.52	79.1	295.74	168.46	276.38	120.16	87.58	104.04	302.38	178.108
34	0	0	1st P.L	292.02	327.58	281.42	279.62	334.64	303.056	267.98	321.86	212.22	261.24	268.74	266.408	282.42	309.74	235.16	299.92	293.46	284.14
35	2	2	1st P.L	368.94	327.3	175.1	246.54	315.4	286.656	290.56	222.4	156	220.92	232.42	224.46	296.84	252.02	165.82	234.44	256.8	241.184
36	8	16	1st P.U	214.98	218.1	277	306.16	225.88	248.424	83.7	180.46	248.94	243.04	262.4	203.708	61.04	174.92	260.26	309.94	245.14	210.26
37	9	12	1st P.L	301.26	273.66	294.16	283.56	321.76	294.88	178.14	151.74	91.34	288	135.32	168.908	162.18	157.4	80.68	295.5	156.22	170.396
38	0	0	1st P.L	289.9	282.08	309.88	259.44	310.94	290.448	280.24	157.58	287.2	236.2	277.7	247.784	282.28	168.82	302.94	249.96	298.7	260.54
39	10	18	1st P.L	305.86	228.5	243.68	260.84	297.3	267.236	89.02	102.82	242.88	81.22	274.6	158.108	125.96	109.38	264.88	112.12	288.04	180.076
40	6	9	1st P.L	307.18	258.86	266.58	277.56	274.84	277.004	60.48	44.14	150.06	268.6	97.94	124.244	63.62	49.24	124.8	280.52	113.64	126.364
41	2	2	1st P.L	252.4	206.84	301.96	284.74	236.42	256.472	213.38	86	284.4	204.06	130.02	183.572	222.34	93.34	294.44	221.52	145.2	195.368
42	4	4	1st P.U	270.1	359.18	292.88	251.46	215.32	277.788	173.64	270.16	175.3	74.26	97.62	158.196	170.62	293.54	194.7	90	103.48	170.468
43	7	7	1st P.U	320.92	308.2	316.34	117.08	297.7	272.048	303.98	136.1	59.24	111.7	65.8	135.364	293.54	145.8	78.78	103.56	71.02	138.54
44	4	8	1st P.L	300.7	233.52	298.86	257.68	295.1	277.172	50.04	66.46	257.32	143.74	125.46	128.604	56.64	63.82	279.42	131.26	123.04	130.836
45	6	9	1st P.L	337.72	363.84	274.86	302.5	281.58	312.1	157.8	325.26	222.9	273.5	238.78	243.648	150.68	322.12	245.8	271.78	231.34	244.344
46	3	3	1st P.U	326.56	320.22	303.18	309.34	222.86	296.432	221.02	315.7	202.06	100.1	203.72	208.52	267.92	330.86	196.48	127.26	250.5	234.604
47	7	7	1st P.L	346.72	342.04	187.84	193.58	279.28	269.892	218.34	157.84	179	135.74	159.78	170.14	203.96	192.04	228.02	151.76	177.08	190.572
48	9	11	1st P.L	303.42	316.9	222.44	306.54	302.2	290.3	256.18	165.34	200.38	283.28	256.4	232.316	271.6	194.6	277.64	295.82	291.2	266.172
49	1	2	1st P.U	305.06	334.8	316.9	225.46	325.7	301.584	290.28	191.32	113.66	186.84	286.2	213.66	305.22	227.4	112.88	231.86	325.7	240.612
50	2	2	1st P.L	305.32	274.6	331.64	290.5	286.96	297.804	167.08	217.26	133.28	187.04	121.24	165.18	201.38	228.6	126.1	221.44	130.22	181.548
51	9	20	1st P.L	317.7	307.18	257.18	227.36	290.3	279.944	170.8	203.68	233.98	40.76	116.4	153.124	172.78	230.06	254.58	57.84	122.44	167.54
52	2	4	1st P.L	290.36	305.1	242.4	288.1	323.78	289.948	257.16	294	218.48	181.92	312.44	252.8	255.04	306.76	213.4	236.46	286.24	259.58
53	3	3	1st P.U	267.16	296.02	278.84	247.12	293.98	276.624	54.88	45.84	254.12	236.5	265.02	171.272	69.88	66.58	272.6	242.08	268.16	183.86
54	6	17	1st P.U	179.5	220.54	221.98	282.12	158.44	212.516	93.48	221.8	191.64	109.96	76.54	138.684	82.22	260.5	308.74	114.06	125.3	178.164
55	8	14	1st P.U	253.94	333	289.34	171.02	143.62	238.184	39.92	280.02	111.54	47.06	81.64	112.036	192.16	331.06	238.84	106.04	83.46	190.312
56	5	7	1st P.U	325.92	323.98	230.42	169	129.1	235.684	188.36	283.2	193.84	166.94	80.28	182.524	194.08	312.6	268.94	164.76	101.82	208.44
57	1	2	1st P.U	302.88	332	328.36	331.2	281.48	315.184	291.68	221.04	275.46	139.76	75.84	200.756	312.8	290.32	255.84	173.66	83.78	223.28
58	6	6	1st P.L	311.02	205.88	274.58	85.04	264.18	228.14	177.16	319.76	110.86	50.04	206.5	172.864	187.28	345.1	116.2	40.24	236.6	185.084
59	8	10	1st P.L	313.54	89.48	304.1	291.44	246.3	248.972	226.84	116.28	141.6	79.94	146.94	142.32	253.58	91.42	143.2	77.08	194.6	151.976
60	1	1	1st P.L	187.06	266.92	303.02	106.7	293.54	231.448	160.7	232.22	251.08	140.72	90.8	175.104	196.88	264.68	242.62	203.1	97.9	201.036
61	7	13	1st P.U	317.08	314.1	324.5	277.18	289.24	304.42	183.12	287.42	283.22	246.2	166.56	233.304	172.84	308.92	304.68	196.18	190.2	234.564
62	8	13	1st P.U	212.98	227.9	314.82	280.84	255.26	258.36	162.08	150.52	270.34	159.16	127.46	173.912	159.58	212	326.18	194.76	136.62	205.828
63	12	13	1st P.L	349.6	318.62	175.1	185.52	353	276.368	328.68	289.26	43.58	118.58	284.8	212.98	330.36	327.34	85.76	106.54	288.3	227.66
64	4	6	1st P.L	289.6	287.34	259.9	306.86	300.2	288.78	234.58	71.84	233.52	168.66	111.14	163.948	276.26	66.46	265.22	95.5	104.48	161.584
65	0	0	1st P.L	283.8	213.46	252.7	282.88	296.2	265.808	76.88	95.86	199.08	86.74	99.58	111.628	61.9	78.34	212.8	115.16	95.38	112.716
66	2	2	1st P.L	245.62	341.54	292.88	285.8	307.62	294.692	100.02	280.24	125.76	91.12	236.08	166.644	99.74	223.22	194.7	97.36	235	170.004
67	1	1	1st P.L	316.6	306.38	289.92	307.78	284.4	301.016	182.42	233.7	89.24	169.46	167.9	168.544	199.78	219.3	101.64	190.72	211.8	184.648
68	4	4	1st P.L	243.92	326.38	305.48	297.3	302.32	295.08	59.38	304.58	305.48	132.46	229.88	206.356	50.08	319.4	360	150.08	258.46	227.604
69	0	0	1st P.L	313.4	338.4	159.92	290.36	223.78	265.172	66.5	162.64	146.36	280.18	293.38	189.812	88.1	168.72	143.76	303.24	327.56	206.276
70	4	6	1st P.U	122.98	324.14	261.62	245.44	279.34	246.704	119.56	215.96	62.26	142.3	111.54	130.324	170.18	209.32	72.32	179.92	123.34	151.016
71	8	10	1st P.U	245.6	309.28	298.76	293.06	295.9	288.52	98.98	239.1	306.12	266.52	157.08	213.56	91.3	284	291.78	279.72	189.98	227.356
72	1	1	1st P.U	306.9	204.44	193.26	282.82	298.76	257.236	269.42	99.18	169.36	70.76	200.96	161.936	278.56	107.72	204.68	78.88	220.16	178
73	7	10	1st P.U	252.18	232.8	290.04	161.8	267.54	240.872	79.38	111.86	264.28	136.3	181.4	154.644	98.66	127.28	284.68	154.5	164.66	165.956
74	2	4	1st P.L	323.5	268.06	315.2	250.88	329.06	297.34	213.3	112.28	286.12	92.8	211.58	183.216	201.14	109.54	274.96	137.18	222.42	189.048
75	1	1	1st P.L	304.14	170.52	257.46	157.62	267.8	231.508	268.8	102.06	176.76	108.62	125.76	156.4	290.22	97.76	234.24	110.72	126.22	171.832
76	14	20	1st P.L	316.32	308.72	332.8	269.3	319.86	309.4	259.78	110.52	281.24	141.46	241.26	206.852	260	90.62	286.24	157.3	283.36	215.504
77	2	2	1st P.L	248.36	302.22	316.32	211.32	310.6	277.764	113.82	284.72	107.52	149.3	101.02	151.276	109.12	279	162.4	156.36	121.62	165.7
78	4	5	1st P.L	309.6	311.24	326.22	242.36	243.88	286.66	301.28	328.46	290.24	142.62	205.96	253.712	277.08	331.88	312.18	147.12	200.12	253.676
79	7	9	1st P.U	315.52	256.9	352.62	253.26	288.08	293.276	246.9	188.72	332.14	218.58	135.8	224.428	248.46	224.8	341.06	182.74	130.46	225.504
80	5	6	1st P.U	370.3	314.24	299.56	243.96	287.86	303.184	111.02	202.2	265.08	221.7	273.98	214.796	128.72	207.58	316.14	305.5	294.24	250.436
81	3	3	1st P.L	275.62	287.82	274.46	262.8	334.06	286.952	170.84	153.12	147.74	56.26	132.24	132.04	186.72	163.76	202.14	82.76	171.48	161.372
82	9	11	1st P.L	382.6	331.98	308.24	296.54	280.58	319.988	232.76	299.12	229.26	151.98	137.42	210.108	226.26	333.36	253.3	179.84	165.48	231.648
83	10	16	1st P.L	292.9	302.62	340.24	345.4	291.2	314.472	258.32	139.04	322.56	272.18	262.54	250.928	259.8	148.66	299.98	302.6	271.58	256.524
84	3	11	1st P.L	302.4	219.36	297.92	291.2	323	286.776	78.44	151.92	128.86	287.98	297.6	188.96	69.36	215.82	138.92	306.48	318.84	209.884
85	2	2	1st P.U	325.86	260.26	267.3	255.58	345.3	290.86	307.32	218.1	117.2	118.14	260.74	204.3	341.8	223.2	135.94	129.26	275.88	221.216
86	11	20	1st P.U	148.6	192.74	305.36	286.94	339.86	254.7	92.8	125.4	175.34	254.74	309.96	191.648	112.3	129.2	175.06	264.8	316.42	199.556
87	2	3	1st P.U	347.22	324.12	258.76	331.72	315.2	315.404	341.1	135.2	210.44	251.4	154.8	218.588	339	137.66	309.34	252.88	139.16	235.608
88	5	6	1st P.U	330.14	351.46	336.44	278.28	259.76	311.216	174.18	174.2	266.62	161.92	159.36	187.256	162.04	144.88	257.92	191.16	154.84	182.168
89	7	11	1st P.L	339	336.26	335.18	312.34	233.82	311.32	189.1	61.86	214.7	276.1	262.32	200.816	191.06	61.36	224.9	219.96	226.12	184.68
90	9	31	1st P.U	320.06	279.86	297.64	315	347.14	311.94	117.1	268.86	294.02	144.12	215.92	208.004	110.66	261.32	294.12	182.94	213.52	212.512
91	8	17	1st P.U	272.76	308.16	329.06	274.12	238.24	284.468	176.48	213.16	103.32	247.54	41.4	156.38	160.86	224.74	105.8	251.22	37.96	156.116
92	2	2	1st P.U	280.52	317.82	320.14	246.4	344.22	301.82	167.98	157.08	219.64	114.82	248.8	181.664	164.28	276.04	282.4	122.5	256.58	220.36
93	9	10	1st P.U	367.84	238.88	257	219.44	356.74	287.98	272.54	143.7	30.52	196.04	320.7	192.7	312.22	162.86	87.38	196.14	341.1	219.94
94	2	2	1st P.U	247.04	262.08	327.84	295.06	282.94	282.992	206.52	219.8	304.08	218.56	257.2	241.232	246.22	203.1	327.9	267.24	282.82	265.456
95	3	3	1st P.L	309.6	264	293.46	267.48	279.2	282.748	275.4	238.5	279.62	264.12	262.16	263.96	314.04	268.48	277.56	246	255.72	272.36
96	4	14	1st P.U	337.9	297.2	303.26	282.4	288.52	301.856	159.36	216.02	153.5	219.06	142.8	178.148	183.02	241.62	156.22	242.8	147.46	194.224
97	9	12	1st P.L	300.68	342.7	310.7	258.92	313.6	305.32	143.72	131.8	100.74	237.74	121.52	147.104	141.52	133.44	105.36	245.8	112.72	147.768
98	0	0	1st P.U	327.2	195.7	277.08	210.14	215.42	245.108	267.48	152.48	219.06	127.56	154.2	184.156	289.38	174.32	253.62	132	131.96	196.256
99	4	7	1st P.U	328.52	248.04	308.22	237.6	360.02	296.48	228.58	150.08	320.44	188.12	308.5	239.144	213.62	158.02	351.68	203.1	322.92	249.868
100	1	1	1st P.L	217.08	320.78	296.6	278.16	296.88	281.9	126.22	86.96	260.98	249.68	242.24	193.216	127.96	98.68	276.04	244.68	259.68	201.408
